# Supplementary material for: Research Progress on the Effects of Support and Support Modification on the FTO Reaction Performance of Fe-Based Catalysts
Source: Molecules. 2023 Nov 24;28(23):7749. doi: 10.3390/molecules28237749 (PMC10708045; doi:10.3390/molecules28237749)
Supplement: Supplementary file 1 [file molecules-28-07749-s001.zip]

Archive with 1 entries (1 files):
- molecules-2712346-supplementary.pdf
